# Supplementary material for: Glycation of Nail Proteins: From Basic Biochemical Findings to a Representative Marker for Diabetic Glycation-Associated Target Organ Damage
Source: PLoS One. 2015 Mar 17;10(3):e0120112. doi: 10.1371/journal.pone.0120112 (PMC4363324; doi:10.1371/journal.pone.0120112)
Supplement: S1 Dataset — (XLSX) [file pone.0120112.s001.xlsx]

## Sheet: Blad1
Sample	Sex (0=female, 1=male)	Age (years)	Diabetes mellitus	Fructosamine concentration lens (μmol/g lens)
1	1	69	0	0.16
2	1	82	0	0.28
3	0	79	1	0.32
4	0	70	0	0.5
5	0	73	0	0.58
6	0	82	0	0.62
7	0	81	0	0.79
8	1	85	0	0.8
9	1	70	1	0.97
10	0	92	0	0.99
11	0	74	0	1.17
12	0	82	1	1.22
13	0	53	0	1.31
14	1	89	1	1.45
15	0	47	0	1.48
16	0	69	0	1.52
17	0	82	1	1.52
18	0	80	1	1.6
19	1	68	1	1.6
20	1	62	0	1.68
21	1	70	0	1.68
22	0	77	0	1.73
23	1	87	0	1.76
24	0	77	0	1.79
25	1	78	0	1.79
26	0	68	0	1.84
27	1	74	1	1.9
28	1	69	1	1.92
29	0	74	0	1.93
30	0	74	0	1.93
31	1	82	0	1.97
32	1	80	0	2.06
33	1	72	0	2.1
34	0	77	0	2.1
35	1	77	0	2.11
36	0	80	1	2.18
37	0	68	0	2.18
38	1	78	0	2.24
39	0	67	0	2.24
40	1	71	0	2.26
41	0	61	0	2.28
42	0	78	0	2.32
43	0	80	0	2.34
44	1	73	0	2.34
45	0	86	0	2.35
46	1	74	0	2.42
47	1	51	1	2.45
48	0	67	1	2.48
49	1	73	0	2.5
50	1	86	0	2.5
51	0	84	0	2.54
52	0	68	0	2.54
53	1	85	1	2.56
54	0	56	0	2.58
55	0	81	0	2.58
56	0	80	0	2.58
57	1	77	0	2.58
58	0	77	0	2.6
59	1	81	0	2.62
60	0	62	0	2.64
61	1	55	0	2.7
62	1	88	0	2.72
63	0	77	0	2.75
64	0	74	0	2.76
65	1	83	0	2.8
66	1	72	0	2.8
67	1	77	0	2.8
68	1	77	1	2.81
69	0	63	0	2.84
70	0	80	0	2.86
71	0	77	0	2.88
72	0	82	0	2.91
73	1	56	1	2.93
74	1	71	0	2.94
75	0	81	0	3.02
76	0	84	0	3.03
77	1	66	0	3.04
78	1	82	0	3.12
79	0	70	0	3.14
80	0	92	0	3.14
81	1	70	0	3.16
82	0	70	0	3.19
83	0	80	1	3.2
84	0	85	0	3.2
85	0	81	0	3.21
86	0	74	0	3.22
87	0	72	0	3.22
88	0	73	0	3.26
89	1	62	0	3.26
90	0	77	0	3.26
91	1	69	0	3.27
92	1	51	1	3.28
93	0	83	0	3.28
94	0	69	1	3.29
95	0	83	0	3.29
96	0	79	1	3.32
97	1	85	0	3.32
98	1	65	0	3.34
99	1	77	0	3.34
100	1	74	1	3.34
101	1	82	1	3.35
102	1	83	1	3.38
103	0	83	0	3.39
104	0	81	1	3.4
105	0	85	0	3.41
106	1	74	1	3.42
107	0	84	1	3.42
108	1	86	0	3.43
109	1	81	0	3.44
110	1	71	1	3.45
111	1	71	0	3.45
112	0	69	1	3.46
113	1	62	0	3.48
114	0	85	0	3.5
115	0	69	0	3.5
116	1	64	0	3.5
117	1	83	0	3.5
118	0	81	0	3.51
119	0	75	0	3.52
120	0	77	1	3.53
121	1	73	0	3.53
122	1	85	1	3.61
123	0	67	1	3.64
124	1	54	0	3.65
125	1	83	0	3.65
126	0	74	0	3.65
127	0	78	1	3.68
128	0	81	1	3.7
129	1	77	0	3.7
130	1	80	1	3.71
131	1	77	0	3.71
132	0	80	0	3.71
133	1	81	0	3.72
134	1	77	0	3.74
135	0	77	0	3.75
136	0	84	0	3.76
137	0	70	1	3.8
138	0	87	0	3.8
139	1	73	1	3.8
140	0	84	0	3.8
141	0	75	0	3.81
142	1	74	1	3.85
143	1	74	0	3.86
144	0	69	1	3.87
145	1	79	0	3.9
146	0	79	1	3.9
147	0	69	1	3.9
148	0	70	0	3.96
149	0	75	0	3.97
150	0	73	1	4
151	0	80	1	4.02
152	0	72	0	4.02
153	0	56	0	4.08
154	1	83	0	4.08
155	0	59	0	4.1
156	0	76	0	4.1
157	1	79	0	4.12
158	1	84	0	4.13
159	0	85	0	4.18
160	0	77	1	4.24
161	1	84	0	4.24
162	0	70	1	4.26
163	1	66	0	4.33
164	0	81	1	4.34
165	0	77	0	4.37
166	1	71	1	4.42
167	1	82	1	4.44
168	0	68	1	4.45
169	0	55	0	4.45
170	0	80	1	4.5
171	0	73	0	4.53
172	0	75	0	4.6
173	1	66	1	4.6
174	1	73	1	4.67
175	0	84	0	4.67
176	1	73	0	4.7
177	0	77	0	4.71
178	1	70	0	4.73
179	1	81	0	4.78
180	1	61	0	4.8
181	0	89	1	4.84
182	1	78	0	4.84
183	0	61	0	4.84
184	0	85	1	4.9
185	1	83	1	4.9
186	1	83	0	4.9
187	0	69	0	4.92
188	0	87	0	4.95
189	0	78	0	4.95
190	1	89	1	4.97
191	1	63	0	4.99
192	0	69	1	5.05
193	1	73	0	5.11
194	0	74	0	5.12
195	1	79	0	5.13
196	1	86	0	5.17
197	1	70	1	5.42
198	1	79	0	5.43
199	0	75	0	5.5
200	0	48	0	5.5
201	1	68	1	5.54
202	0	75	0	5.63
203	0	69	0	5.7
204	0	84	1	5.8
205	0	64	0	5.95
206	0	83	0	6.1
207	0	75	0	6.11
208	0	89	1	6.3
209	0	72	0	6.44
210	0	82	0	6.44
211	0	53	0	6.63
212	0	85	1	6.64
213	1	62	0	6.69
214	0	84	1	6.77
215	1	75	1	8.29
216	1	67	1	8.52

## Sheet: Blad2
Sample	Sex (0=female, 1=male)	Age (years)	HbA1c (%)	HbA1c (mmol/mol)	Diabetes mellitus	Fructosamine concentrations eye lens (μmol/g eye lens)	Fructosamine concentration nails (µmol/g nails)
3	0	79	5.5	37	1	0.32	0.16
18	0	80	6.3	45	1	1.6	1.61
31	1	82	5.7	39	0	1.97	3.7
33	1	72	5.7	39	0	2.1	2.6
36	0	80	6.3	45	1	2.18	1.61
38	1	78	5.8	40	0	2.24	2.65
48	0	67	6.7	50	1	2.48	2.18
53	1	85	6.6	49	1	2.56	2.39
68	1	77	5.2	33	1	2.81	2.62
73	1	56	7.5	58	1	2.93	3.34
74	1	71	5.5	37	0	2.94	0.822
76	0	84	5.8	40	0	3.03	1.99
83	0	80	6.5	48	1	3.2	4.6
85	0	81	5.6	38	0	3.21	3.6
96	0	79	7.3	56	1	3.32	4.68
101	1	82	6.3	45	1	3.35	4.66
104	0	81	7.5	58	1	3.4	5.05
106	1	74	6.5	48	1	3.42	4.9
110	1	71	6.5	48	1	3.45	3.5
112	0	69	7.3	56	1	3.46	4.61
114	0	85	5	31	0	3.5	0.53
120	0	77	6.8	51	1	3.53	5.2
122	1	85	6.6	49	1	3.61	5.45
123	0	67	7.4	57	1	3.64	5.82
124	1	54	5.4	36	0	3.65	4.02
127	0	78	7.4	57	1	3.68	5.8
128	0	81	7.6	60	1	3.7	4.2
130	1	80	6.6	49	1	3.71	5.1
137	0	70	5.5	37	1	3.8	2.31
145	1	79	5	31	0	3.9	1.87
146	0	79	7.6	60	1	3.9	3.8
147	0	69	7	53	1	3.9	5.05
148	0	70	5.8	40	0	3.96	3.52
150	0	73	7.7	61	1	4	2.45
160	0	77	6.8	51	1	4.24	5.2
164	0	81	7.5	58	1	4.34	5.05
166	1	71	6.5	48	1	4.42	5.15
167	1	82	6.3	45	1	4.44	4.66
168	0	68	6.6	49	1	4.45	5.6
170	0	80	7.6	60	1	4.5	4.43
171	0	73	6.3	45	0	4.53	4.71
172	0	75	6.4	46	0	4.6	4.51
181	0	89	7.1	54	1	4.84	6.25
184	0	85	6.8	51	1	4.9	8.13
199	0	75	6.4	46	0	5.5	4.4
208	0	89	7.1	54	1	6.3	6.25
209	0	72	5.6	38	0	6.44	6.18
211	0	53	5	31	0	6.63	5.63
212	0	85	6.8	51	1	6.64	8.13
213	1	62	5	31	0	6.69	6.27
216	1	67	7.2	55	1	8.52	8.7

## Sheet: Blad3
Fructosamine concentration deep nail layer (µmol/g nails)	Fructosamine concentration superficial layer (µmol/g nails)
7.22	0.94
1.5	0.85
4.33	1.33
3.6	1.11
1.24	1.37
7.3	3.72
8.1	3.6
0.99	0.31
5.2	3.14
2.2	3.5
3.9	1.87
6.69	4.23
